# Supplementary material for: A Whey-Based Diet Can Ameliorate the Effects of LPS-Induced Growth Attenuation in Young Rats
Source: Nutrients. 2023 Apr 10;15(8):1823. doi: 10.3390/nu15081823 (PMC10146220; doi:10.3390/nu15081823)
Supplement: Supplementary file 1 [file nutrients-15-01823-s001.zip]

Archive with 1 entries (1 files):
- nutrients-2298136-supplementary.pdf
